# Supplementary material for: Photosensitive Alternative Splicing of the Circadian Clock Gene timeless Is Population Specific in a Cold-Adapted Fly, Drosophila montana
Source: G3 (Bethesda). 2018 Feb 22;8(4):1291–7. doi: 10.1534/g3.118.200050 (PMC5873918; doi:10.1534/g3.118.200050)
Supplement: Supplementary file 2 [file 1291FileS2.txt]

>Dmon_tim_long_Fa_11 [organism=Drosophila montana] from Fairbanks, AK, USA. timeless (tim) partial mRNA; maintained at 19C and constant light
---------------------------------------------------------------------------------------------------------------------------------------------------------------------------------------------------------------------------GCGGGACTACAGAGCCTTGGTGGCATCGGTCAACGAAAGCGAGTTTGTCAAGTGAGTGAGTTAGTGATTGGCTCTGAGATTGAGACTGAGCCATGCCAAGAGCGGGCCAGCTAATTGACAATTAGACACATTGCGCAAATGCCAAAATCGAATGAAACGAATCTCGAGCCACAGCACTGACAGAATGTCAGCCTGTCAATAACCAATAGTCAATGGTCGCCCGATCGCCCGATCG--------CCCTGAAGCGCGGCGGAAGCATGCCAAGCATTTTTATACAGTGTCTCACATAAATTTATGGCGGGCAATTATTCAATTTAAGGCGAATTCGATTCCAACCAAAATGGGAGGCGGTTGCATGTCCAACTCTAACTCTAATATTATTTATTTCCATTAGGCAGCCTTTAAAGGCGCGACTATTTGAAATGCAAAATACTTATCGGGWGGTGTTTTGTTTGTTTTTCTTATTCATTTTGAACAACTCGATTTTCATGAAATTTCGTCTGGTTTCTACCGAGTTTGCTAATGTTTGCCGATGACTTTTACATCTTCAATTCCAATCGCAGCAGCGACAATGTGTCAGTGGCCTCGGACTTGATGTATGTCAGCGATGAGGATGAGAAGCATGAGCTCCAATTACAAGCGCAGGTGGAGTAACAGACTAAGAGGCAGAGTGAAAAAGAGAGAGAGAGA----CACTAAGGTGCGATTGAAGTGATTCGAATGAGTTGAATGATTCGAGCCATTCGAGTCATGCGACTGATTCGAGTCATTCGAATGAGGCAGACAAAGGCAGACAATGAACCGACCCAAG
>Dmon_tim_long_Fa_9 [organism=Drosophila montana] from Fairbanks, AK, USA. timeless (tim) partial mRNA; maintained at 16C and constant light
---------------------------------------------------------------------------------------------------------------------------------------------------------------------------------------------------------------------------GCGGGACTACAGAGCCTTGGTGGCATCGGTCAACGAAAGCGAGTTTGCCAAGTGAGTGAGTTAGTGATTGGCTCTGAGATTGAGACCGAGCCATGCCAAGAGCGGGCCAGCTAATTGACAATTAGACACATTGCGCAAATGCCAAAATCGAATGAAACGAATCTCGAGCCACAGCACTGACAGAATGTCAGCCTGTCAATAACCAATAGTCAATGGTCGCCCGATCG----------------CCCTGAAGCGCGGCGGAAGCATGCCAAGCATTTTTATACAGTGTCTCACATAAATTTATGGCGGGCAATTATTCAATTTAAGGCGAATTCGATTCCAACCAAAATTGGAGGCGGTTGCATGTCCAACTCTAACTCTAATATTATTTATTTCCATTAGGCAGCCTTTAAAGGCGCGACTATTTGAAATGCAAAATACTTATCGGGTGGTGTTTTGTTTGTTTTTCTTATTCATTTTGAACAATTCGATTTTCATGAAATTTCGTCTGGTTTCTACCGAGTTTGCTAATGTTTGCCGATGACTTTTACATCTTCAATTCTAATCGCAGCAGCGACAATGTGTCAGTGGCCTCGGACTTGATGTATGTCAGCGATGAGGATGAGAAGCATGAGCTCCAATTACAAGCGCAGGTGGAGTAACAGACTAAGAGGCAGAGTGAAAGAGAGAGAGAGA------CACTAAGGTGCGATTGAAGTGATTCGAATGAGTTGAATGATTCGAGCCATTCGAGTCATGCGAA------------------------------------------------------
>Dmon_tim_long_Py_1 [organism=Drosophila montana] from Pyhatunturi, Finland. timeless (tim) partial mRNA; maintained at 16C and constant light
---------------------------------------------------------------------------------------------------------------------------------------------------------------------------------------------------------------------------GCGSGACTACAGCGCCTTGGTGGCATCGGTCAACGAAAGCGAGTTTGCCAAGTGAGTGAGTTAGTGATTGGCTCTGAGATTGAGACTGAGCCAYGCCAAGAGCGGGCCAGCTAATTGACAMTTAGACACATTGCGCAAATGCCAAAATCGAATGAAACGAATCTCGAGCCACAGCACTGACAGAATGTCAGCCTGTCAATAACCAATAGTCAATGGTCGCCCGATCGCCCGATCGCCCGATCGCCCTGAAGCGCGGCGGAAGCATGCCAAGCATTTTTATACAGTGTCTCACATAAATTTATGGCGGGCAATTATTCAATTTAAGGCGAATTCGATTCCAACCAAAATTGGCGGCGGTTGCATGTCCAACTCTAACTCTAATATTATTTATTTCCATTAGGCAGCCTTTAAAGGCGCGACTATTTGAAATGCAAGATACTTATCGGGTGGTGTTTTGTTTGTTTTTCTTATTCATTTTGAACAAATCGATTTTCATGAAATTTCGTCTGGTTTCTACCGAGTTTGCTAATGTTTGCCGATGACTTTTACATCTTCAATTCTAATCGCAGCAGCGACAATGTGTCAGTGGCCTCGGACTTGATGTATGTCAGCGATGAGGATGAGAAGCATGAGCTCCAATTACAAGCGCAGGTGGAGTAACAGACTAAGAGGCAGAGTGAAAGAGAGAGAGAGAGAGA--CACTAAGGTGCGATTGAAGTGATTCGAATGAGTTGAATGATTCGAGCCATTCGAGTCATGCGACAGATTCGAGTCATTCGAATGAGGCAGACAAAGGCAGACAATGAACCGACCCAAG
>Dmon_tim_long_Fa_10 [organism=Drosophila montana] from Fairbanks, AK, USA. timeless (tim) partial mRNA; maintained at 16C and constant light
---------------------------------------------------------------------------------------------------------------------------------------------------------------------------------------------------------------------------GCGGGACTACAGCGCCTTGGTGGCATCGGTCAACGAAAGCGAGTTTGCCAAGTGAGTGAGTTAGTGATTGGCTCTGAGATTGAGACTGAGCCATGCCAAGAGCGGGCCAGCTAATTGACAATTAGACACATTGCGCAAATGCCAAAATCGAATGAAACGAATCTCGAGCCACAGCACTGACAGAATGTCAGCCTGTCAATAACCAATAGTCAATGGTCGCCCGATCGCCCGATCG--------CCCTGAAGCGCGGCGGAAGCATGCCAAGCATTTTTATACAGTGTCTCACATAAATTTATGGCGGGCAATTATTCAATTTAAGGCGAATTCGATTCCAACCAAAATTGGAGGCGGTTGCATGTCCAACTCTAACTCTAATATTATTTATTTCCATTAGGCAGCCTTTAAAGGCGCGACTATTTGAAATGCAAAATACTTACCGGGTGGTGTTTTGTTTGTTCTTCTTATTCATTTTGAACAATTCGATTTTCATGAAATTTCGTCTGGTTTCTACCGAGTTTGCTAATGTTTGCCGATGACTTTTACATCTTCAATTCTAATCGCAGCAGCGACAATGTGTCAGTGGCCTCGGACTTGATGTATGTCAGCGATGAGGATGAGAAGCATGAGCTCCAATTACAAGCGCAGGTGGAGTAACAGACTAAGAGGCAGAGTGAAAGAGAGAGAGAGAGAGA--CACTAAGGTGCGATTGAAGTGATTCGAATGAGTTGAATGATTCGAGCCATTCGAGTCATGCGACTGATTCGAGTCATTCGAATGAGGCAGACAAAGGCAGACAATGAACCGACCCAAG
>Dmon_tim_short_La_8 [organism=Drosophila montana] from Lahti, Finland. timeless (tim) partial mRNA; maintained at 19C and constant light
CGCCTATCCGACTGGTATGTTGGCCTGTCTGAACAAGATGAGCAACTGCAGCTTCACGGCGCCACCGAATGAGAACAGCAGCAGCTCCGGCTGCGGCGGCACTGCATCATCGATGTCAATGCCAAGTGGGCCGGATGGGAATTCGGCTGCGTTGATGAAGTCGTCGTTTGAGCGGCTGGCGGTGACGGGCGCACGCTACTTGCGGCCCAGCAATAAGGAGCGGGACTACAGCGCCTTGGTGGCATTGGTCAACGAAAGCGAGTTTGCCAA-----------------------------------------------------------------------------------------------------------------------------------------------------------------------------------------------------------------------------------------------------------------------------------------------------------------------------------------------------------------------------------------------------------------------------------------------------------------------------------------------------------------------------------CAGCAGCGACAATGTGTCAGTGGCCTCGGACTTGATGTATGTCAGCGATGAGGATGAGAAGCATGAGCTCCAATTACAAGCGCAGGTGGAGTAACAGACTAAGAGGCAGAGTGAAAGAGAGAGAGAGAGAGAGACACTAAGGTGCGATTGAAGTGATTCGAATGAGTTGAATGATTCGAGCCATTCGAGTCATGCGACTGATTCGAGTCATTCGAATGAGGCAGACAAAGGCAGACAATGAACCGACCCAAG
>Dmon_tim_short_La_15 [organism=Drosophila montana] from Fairbanks, AK, USA. timeless (tim) partial mRNA; maintained at 19C and constant light
CGCCTATCCGACTGGTATGTTGGCCTGGCTGAACAAGTTGAGCAACTGCAGCTTCACGGCGCCMCCGAATGAGAGCAGCAGCAGCTCCGACTGCGGCGGCACTGCATCATCGATGTCAATGCCAAGTGGGCCGGATGGGAATTCGGCTGCGTTGATGAAGTCGTCGTTTGAGCGGCTGGCGGTGACGGGCGCACGCTACTTGCGGCCCAGCAATAAGGAGCGGGACTACAGAGCCTTGGTGGCATCGGTCAACGAAAGCGAGTTTGCCAA-----------------------------------------------------------------------------------------------------------------------------------------------------------------------------------------------------------------------------------------------------------------------------------------------------------------------------------------------------------------------------------------------------------------------------------------------------------------------------------------------------------------------------------CAGCAGCGACAATGTGTCAGTGGCCTCGGACTTGATGTATGTCAGCGATGAGGATGAGAAGCATGAGCTCCAATTACAAGCGCAGGTGGAGTAACAGACTAAGAGGCAGAGTGAAAGAGAGAGAGAGAGA----CACTAAGGTGCGATTGAAGTGATTCGAATGAGTTGAATGATTCGAGCCATTCGAGTCATGCGACTGATTCGAGTCATTCGAATGAGGCAGACAAAGGCAGACAATGAACCGACCCAAG
>Dmon_tim_short_Fa_12 [organism=Drosophila montana] from Fairbanks, AK, USA. timeless (tim) partial mRNA; maintained at 16C and constant light
CGCCTATCCGACTGGTATGTTGGCCTGTCTGAACAAGTTGAGCAACTGCAGCTCCACGGCGCCACCGAATGAGAGCAGCAGCAGCTCCGGCTGCGGCGGCACTGCGTCATCGATGTCAATGCCAAGTGGGCCGGATGGGAATTCGGCTGCGTTGATGAAGTCGCGTTTTGAGCGGCTGGCGGTGACGGGCGCACGCTACTTGCGGCCCAGCAATAAGGAGCGGGACTACAGAGCCTTGGTGGCATCGGTCAACGAAAGCGAGTTTGCCAA-----------------------------------------------------------------------------------------------------------------------------------------------------------------------------------------------------------------------------------------------------------------------------------------------------------------------------------------------------------------------------------------------------------------------------------------------------------------------------------------------------------------------------------CAGCAGCGACAATGTGTCAGTGGCCTCGGACTTGATGTATGTCAGCGATGAGGATGAGAAGCATGAGCTCCAATTACAAGCGCAGGTGGAGTAACAGACTAAGAGGCAGAGTGAAAGAGAGAGAGAGAGA----CACTAAGGTGCGATTGAAGTGATTCGAATGAGTTGAATGATTCGAGCCATTCGAGTCATGCGACTGATTCGAGTCATTCGAATGAGGCAGACAAAGGCAGACAATGAACCGACCCAAG
>Dmon_tim_short_La_17 [organism=Drosophila montana] from Fairbanks, AK, USA. timeless (tim) partial mRNA; maintained at 19C and constant light
CGCCTATCCGASTGGTATGTTGGCCTGTCTGAACAAGATGAGCAACTGCAGCTTCACGGCGCCACCGAATGAGAGCAGCAGCAGCTCCGGCTGCGGCGGCACTGCATCATCGATGTCAATGCCAAGTGGGCCGGATGGGAATTYGGCTGCGTTGATGAAGTCGTCGTTTGAGCGGCTGGCGGTGACGGGCGCACGCTACTTGCGGCCCAGCAATAAGGAGCGGGACTACAGAGCCTTGGTGGCATCGGTCAACGAAAGCGAGTTTGCCAA-----------------------------------------------------------------------------------------------------------------------------------------------------------------------------------------------------------------------------------------------------------------------------------------------------------------------------------------------------------------------------------------------------------------------------------------------------------------------------------------------------------------------------------CAGC---GACAATGTGTCAGTGGCCTCGGACTTGATGTATGTCAGCGATGAGGATGAGAAGCATGAGCTCCAATTACAAGCGCAGGTGGAGTAACAGACTAAGAGGCAGAGTGAAAGAGAGAGAGAGAGAGA--CACTAAGGTGCGATTGAAGTGATTCGAATGAGTTGAATGATTCGAGCCATTCGAGTCATGCGACTGATTCGAGTCATTCGAATGAGGCAGACAAAGGCAGACAATGAACCGACCCAAG
>Dmon_tim_short_La_16 [organism=Drosophila montana] from Fairbanks, AK, USA. timeless (tim) partial mRNA; maintained at 19C and constant light
-------------------------------------------------------------------------------------------------------------------------------------------------------TTGATGAAGTCGTCGTTTGAGCGGCTGGCGGTGACGGGCGCACGCTACTTGCGGCCCAGCAATAAGGAGCGGGACTGCAGAGCCTTGGTGGCATCGGTCAACGAAAGCGAGTTTGCCAA-----------------------------------------------------------------------------------------------------------------------------------------------------------------------------------------------------------------------------------------------------------------------------------------------------------------------------------------------------------------------------------------------------------------------------------------------------------------------------------------------------------------------------------CAGCAGCGACAATGTGTCAGTGGCCTCGGACTTGATGTATGTCAGCGATGAGGATGAGAAGCATGAGCTCCAATTACAAGCGCAGGTGGAGTAACAGACTAAGAGGCAGAGTGAAAGAGAGAGAGAGAGA----CACTAAGGTGCGATTGAAGTGATTCGAATGAGTTGAATGATTCGAGCCATTCGAGTCATGCGACTGATTCGAGTCATTCGAATGAGGCAGACAGAGGCAGACAATGAACCGACCCAAG
>Dmon_tim_short_La_14 [organism=Drosophila montana] from Fairbanks, AK, USA. timeless (tim) partial mRNA; maintained at 19C and constant light
------------------------------------------------------------------------------------------------------------------------------------------------------------------------------------------------------------------------------------------------GGCATCGGTCAACGAAAGCGAGTTTGCCAA-----------------------------------------------------------------------------------------------------------------------------------------------------------------------------------------------------------------------------------------------------------------------------------------------------------------------------------------------------------------------------------------------------------------------------------------------------------------------------------------------------------------------------------CAGC---GACAATGTGTCAGTGGCCTCGGACTTGATGTATGTCAGCGACGAGGATGAGAAGCATGAGCTCCAATTACAAGCGCAGGTGGAGTAACAGACTAAGAGGCAGAGTGAAAGAGAGAGAGAGAGAGA--CACTAAGGTGCGATTGAAGTGATTCGAATGAGTTGAATGATTCGAGCCATTCGAGTCATGCGACTGATTCGAGTCATTCGAATGAGGCAGACAAAGGCAGACAATGAACCGACCCAAG
>Dmon_tim_short_Py_6 [organism=Drosophila montana] from Pyhatunturi, Finland. timeless (tim) partial mRNA; maintained at 16C and constant light
CGCCTATCCGACTGGTATGTTGGCCTGTCTGAACAAGATGAGCAACTGCAGCTTCACGGCGCCACCGAATGAGAACAGCAGCAGCTCCGGCTGCGGCGGCACTGCATCATCGATGTCAATGCCAAGTGGGCCGGATGGGAATTCGGCTGCGTTGATGAAGTCGTCGTTTGAGCGGCTGGCGGTGACGGGCGCACGCTACTTGCGGCCCAGCAATAAGGAGCGGGACTACAGCGCCTTGGTGGCATCGGTCAACGAAAGCGAGTCTGCCAA-----------------------------------------------------------------------------------------------------------------------------------------------------------------------------------------------------------------------------------------------------------------------------------------------------------------------------------------------------------------------------------------------------------------------------------------------------------------------------------------------------------------------------------CAGCAGCGACAATGTGTCAGTGGCCTCGGACTTGATGTATGTCAGCGATGAGGATGAGAAGCATGAGCTCCAATTACAAGCGCAGGTGGAGTAACAGACTAAGAGGCAGAGTGAAAGAGAGAGAGAGAGAGA--CACTAAGGTGCGATTGAAGTGATTCGAATGAGTTGAATGATTCGAGCCATTCGAGTCATGCGACTGATTCGAGTCATTCGAATGAGGCAGACAAAGGCAGACAATGAACCGACCCAAG
>Dmon_tim_short_Py_3 [organism=Drosophila montana] from Pyhatunturi, Finland. timeless (tim) partial mRNA; maintained at 16C and constant light
CGCCTATCCGACTGGTATGTTGGCCTGTCTGAACAAGATGAGCAACTGCAGCTTCACGGCGCCACCGAATGAGAACAGCAGCAGCTCCGGCTGCGGCGGCACTGCATCATCGATGTCAATGCCAAGTGGGCCGGATGGGAATTCGGCTGCGTTGATGAAGTCGTCGTTTGAACGGCTGGCGGTGACGGGCGCACGCTACTTGCGGCCCAGCAATAAGGAGCGGGACTACAGCGCCTTGGTGGCATCGGTCAACGAAAGCGAGTTTGCCAA-----------------------------------------------------------------------------------------------------------------------------------------------------------------------------------------------------------------------------------------------------------------------------------------------------------------------------------------------------------------------------------------------------------------------------------------------------------------------------------------------------------------------------------CAGCAGCGACAATGTGTCAGTGGCCTCGGACTTGATGTATGTCAGCGATGAGGATGAGAAGCATGAGCTCCAATTACAAGCGCAGGTGGAGTAACAGACTAAGAGGCAGAGTGGAAGAGAGAGAGAGAGAGA--CACTAAGGTGCGATTGAAGTGATTCGAATGAGTTGAATGATTCGAGCCATTCGAGTCATGCGACTGATTCGAGTCATTCGAATGAGGCAGACAAAGGCAGACAATGAACCGACCCAAG
>Dmon_tim_short_La_7 [organism=Drosophila montana] from Lahti, Finland. timeless (tim) partial mRNA; maintained at 19C and constant light
-------------------------------------------------------------------AATGAGAACAGCAGCAGCTCCGGCTGCGGCGGCACTGCATCATCGATGTCAATGCCAAGTGGGCCGGATGGGAATTCGGCTGCGTTGATGAAGTCGTCGTTTGAGCGGCTGGCGGTGACGGGCGCACGCTACTTGCGGCCCAGCAATAAGGAGCGGGACTACAGCGCCTTGGTGGCATCGGTCAACGAAAGCGAGTTTGCCAA-----------------------------------------------------------------------------------------------------------------------------------------------------------------------------------------------------------------------------------------------------------------------------------------------------------------------------------------------------------------------------------------------------------------------------------------------------------------------------------------------------------------------------------CAGCAGCGACAATGTGTCAGTGGCCTCGGACTTGATGTATGTCAGCGATGAGGATGAGAAGCATGAGCTCCAATTACAAGCGCAGGTGGAGTAACAGACTAAGAGGCAGAGTGAAAGAGAGAGAGAGAGAGAGACACTAAGGTGCGATTGAAGTGATTCGAATGAGTTGAATGATTCGAGCCATTCGAGTCATGCGACTGATTCGAGTCATTCGAATGAGGCAGACAAAGGCAGACAATGAACCGACCCAAG
>Dmon_tim_short_Py_4 [organism=Drosophila montana] from Pyhatunturi, Finland. timeless (tim) partial mRNA; maintained at 16C and constant light
CGCCTATCCGACTGGTATGTTGGCCTGTCTGAACAAGATGAGCAACTGCAGCTTCACGGCGCCACCGAATGAGAACAGCAGCAGCTCCGGCTGCGGCGGCACTGCATCATCGATGTCAATGCCAAGTGGGCCGGATGGGAATTCGGCTGCGTTGATGAAGTCGTCGTTTGAGCGGCTGGCGGTGACGGGCGCACGCTACTTGCGGCCCAGCAATAAGGAGCGGGACTACAGCGCCTTGGTGGCATCGGTCAACGAAAGCGAGTTTGCCAA-----------------------------------------------------------------------------------------------------------------------------------------------------------------------------------------------------------------------------------------------------------------------------------------------------------------------------------------------------------------------------------------------------------------------------------------------------------------------------------------------------------------------------------CAGCAGCGACAATGTGTCTGTGGCCTCGGACTTGATGTATGTCAGCGATGAGGATGAGAAGCATGAGCTCCAATTACAAGCGCAGGTGGAGTAACAGACTAAGAGGCAGAGTGAAAGAGAGGGAGAGAGA----CACTAAGGTGCGATTGAAGTGATTCGAATGAGTTGAATGATTCGAGCCATTCGAGTCATGCGACTGATTCGAGTCATTCGAATGAGGCAGACAAAGGCAGACAATGAACCGACCCAAG
>Dmon_tim_short_Fa_13 [organism=Drosophila montana] from Fairbanks, AK, USA. timeless (tim) partial mRNA; maintained at 16C and constant light
CGCCTATCCGACTGGTATGTTGGCCTGTCTGAACAAGTTGAGCAACTGCAGCTTCACGGCGCCACCGAATGAGAGCAGCAGCAGCTCCGGCTGCGGCGGCACTGCATCATCGATGTCAATGCCAAGTGGGCCGGATGGAAATTCGGCTGCGTTGATGAAGTCGTCGTTTGAGCGGCTGGCGGTGACGGGCGCACGCTACATGCGGCCCAGCAATAAGGAGCGGGACTACAGCGCCTTGGTGGCATCGGTCAACGAAAGCGAGTTTGCCAA-----------------------------------------------------------------------------------------------------------------------------------------------------------------------------------------------------------------------------------------------------------------------------------------------------------------------------------------------------------------------------------------------------------------------------------------------------------------------------------------------------------------------------------CAGCAGCGACAATGTGTCAGTGGCCTCGGACTTGATGTATGTCAGCGATGAGGATGAGAAGCATGAGCTCCAATTACAAGCGCAGGTGGAGTAACAGACTAAGAGGCAGAGTGAAAGAGAGAGAGAGAGAGA--CACTAAGGTGCGATTGAAGTGATTCGAATGAGTTGAATGATTCGAGCCATTCGAGTCATGCGACTGATTCGAGTCATTCGAATGAGGCAGACAAAGGCAGACAATGAACCGACCCAAG
>Dmon_tim_short_Py_2 [organism=Drosophila montana] from Pyhatunturi, Finland. timeless (tim) partial mRNA; maintained at 19C and constant light
CGCCCATCCGACTGGTATGTTGGCCTGTCTGAACAAGTTGAGCAACTGCAGCTTCACGGCGCCACCGAATGAGAGCAGCAGCAGCTCCGGCTGCGGCGGCACTGCATCATCGATGTCAATGCCAAGTGGGCCGGATGGGAATTCGGCTGCGTTGATGAAGTCGTCGTTTGAGCGGCTGGCGGTGACGGGCGCACGCTACTTGCGGCCCAGCAATAAGGAGCGGGACTACAGCGCCTTGGTGGCATCGGTCAACGAAAGCGAGTTTGCCAA-----------------------------------------------------------------------------------------------------------------------------------------------------------------------------------------------------------------------------------------------------------------------------------------------------------------------------------------------------------------------------------------------------------------------------------------------------------------------------------------------------------------------------------CAGCAGCGACAATGTGTCAGTGGCCTCGGACTTGATGTATGTCAGCGATGAGGATGAGAAGCATGAGCTCCAATTACAAGCGCAGGTGGAGTAACAGACTAAGAGGCAGAGTGAAAGAGAGAGAGAGA------CACTAAAGTGCGATTGAAGTGATTCGAATGAGTTGAATGATTCGAGCCATTCGAGTCATGCGACTGATTCGAGTCATTCGAATGAGGCAGACAAAGGCAGACAATGAACCGACCCAAG
>Dmon_tim_short_Py_5 [organism=Drosophila montana] from Pyhatunturi, Finland. timeless (tim) partial mRNA; maintained at 16C and constant light
---------------------------------------------------------------------------------------------------------------------------------------------------------------------------------------------------------------CAGCAATAAGGAGCGGGACTACAGCGCCTTGGTGGCATCGGTCAACGAAAGCGAGTTTGCCAA-----------------------------------------------------------------------------------------------------------------------------------------------------------------------------------------------------------------------------------------------------------------------------------------------------------------------------------------------------------------------------------------------------------------------------------------------------------------------------------------------------------------------------------CAGCAGCGACAATGTGTCAGTGGCCTCGGACTTGATGTATGTCAGCGATGAGGATGAGAAGCATGAGCTCCAATTACAAGCGCAGGTGGAGTAACAGACTAAGAGGCAGAGTGAAAGAGAGAGAGAGAGAGA--CACTAAGGTGCGATTGAAGTGATTCGAATGAGTTGAATGATTCGAGCCATTCGAGTCATGCGACTGATTCGAGTCATTCGAATGAGGCAGACAAAGGCAGACAATGAACCGACCCAAG
>Dmon_tim_short_Az_18 [organism=Drosophila montana] from Azalea, OR, USA. timeless (tim) partial mRNA; maintained at 16C and constant light
CGCCTATCCGACTGGTATGTTGGCCTGTCTGAACAGGATGAGCAACTGCAGCTTCACGGCGCCACCGAATGAGAACAGCAGCAGCTCCGGCTGCGGCGGCACTGCATCATCGATGTCAATGCCAAGTGGGCCGGATGGGAATTCGGCTGCGTTGATGAAGTCGTCGTTTGAGCGGCTGGCGGTGACGGGCGCACGCTACTTGCGGCCCAGCAATAAGGAGCGGGACTACAGAGCCTTGGTGGCATCGGTCAACGAAAGTGAGTTTGCCAA-----------------------------------------------------------------------------------------------------------------------------------------------------------------------------------------------------------------------------------------------------------------------------------------------------------------------------------------------------------------------------------------------------------------------------------------------------------------------------------------------------------------------------------CAGCAGCGACAATGTGTCAGTGGCCTCGGACTTGATGTATGTCAGCGATGAGGATGAGAAGCATGAGCTCCAATTACAAGCGCAGGTGGAGTAACAGACTAAGAGGCAGAGTGAAAGAGAGAGAGAGAGAGAGACACTAAGGTGCGATTGAGGTGATTCGAATGAGTTGAATGATTCGAGCCATTCGAGTCATGCGACTGATTCGAGTCATTCGAATGAGGCAGACAAAGGCAGACAATGAACCGACCCAAG
>Dmon_tim_short_Az_19 [organism=Drosophila montana] from Azalea, OR, USA. timeless (tim) partial mRNA; maintained at 16C and constant light
----------------------------------------------------------------------GCGAACAGCAGCAGCTCCGGCTGCGGCGGCACTGCATCATCGATGTCAATGCCAAGTGGGCCGGATGGGAATTCGGCTGCGTTGATGAGGTCGTCGTTTGAGCGGCTGGCGGTGACGGGCGCACGCTACTTGCGGCCCAGCAATAAGGAGCGGGACTACAGAGCCTTGGTGGCATCGGTCAACAAAAGCGAGTTTGCCAA-----------------------------------------------------------------------------------------------------------------------------------------------------------------------------------------------------------------------------------------------------------------------------------------------------------------------------------------------------------------------------------------------------------------------------------------------------------------------------------------------------------------------------------CAGCAGCGACAATGTGTCAGTGGCCTCGGACTTGATGTATGCCAGCGATGAGGATGAGAAGCATGAGCTCCAATTACAAGCGCAGGTGGAGTAACAGACTAAGAGGCAGAGTGAAAGAGAGAGAGAGAGAGA--CACTAAGGTGCGATTGAAGTGATTCGAATGAGTTGAATGATTCGAGCCATTCGAGTCATGCGACTGATTCGAGTCATTCGAATGAGGCAGACAAAGGCAGACAATGAACCGACCCAAG
